# Supplementary material for: Involvement of Pore Formation and Osmotic Lysis in the Rapid Killing of Gamma Interferon-Pretreated C166 Endothelial Cells by Rickettsia prowazekii
Source: Trop Med Infect Dis. 2022 Aug 1;7(8):163. doi: 10.3390/tropicalmed7080163 (PMC9415803; doi:10.3390/tropicalmed7080163)
Supplement: Supplementary file 1 [file tropicalmed-07-00163-s001.zip]

Archive with 15 entries (14 files):
- tropicalmed-1822686-supplementary/
- tropicalmed-1822686-supplementary/Figure S1 legend.pdf
- tropicalmed-1822686-supplementary/Figure S1, Ethidium bromide staining exp 77 (infected).pdf
- tropicalmed-1822686-supplementary/Figure S1, Ethidium bromide staining exp 77 (mock-infected).pdf
- tropicalmed-1822686-supplementary/Figure S2 legend.pdf
- tropicalmed-1822686-supplementary/Figure S2, Ethidium bromide staining exp 79 (infected).pdf
- tropicalmed-1822686-supplementary/Figure S2, Ethidium bromide staining exp 79 (mock-infected).pdf
- tropicalmed-1822686-supplementary/Figure S3, Results of ethidium bromide staining in experiment 72.pdf
- tropicalmed-1822686-supplementary/Table S1 Data for Figure 1.pdf
- tropicalmed-1822686-supplementary/Table S2 Rickettsial Infection Data for Figure 1.pdf
- tropicalmed-1822686-supplementary/Table S3 Data for Figure 3.pdf
- tropicalmed-1822686-supplementary/Table S4 LDH Release Data for Fig 3, Tables 1 and S6.pdf
- tropicalmed-1822686-supplementary/Table S5 Rickettsial Infection Data for Figure 3.pdf
- tropicalmed-1822686-supplementary/Table S6 LDH Release with Lower PEG Concentrations.pdf
- tropicalmed-1822686-supplementary/Table S7 LDH Release after removal of PEG.pdf
